# Supplementary material for: Ticks home in on body heat: A new understanding of Haller’s organ and repellent action
Source: PLoS One. 2019 Aug 23;14(8):e0221659. doi: 10.1371/journal.pone.0221659 (PMC6707551; doi:10.1371/journal.pone.0221659)
Supplement: S1 Data — (ZIPX) [file pone.0221659.s001.zipx]

Archive with 15 entries (15 files):
- A.a F 2-undecanone.xlsx
- A.a F 40C with saran wrap or foil.xlsx
- A.a F Citronellal.xlsx
- A.a F DEET.xlsx
- A.a F Nootkatone.xlsx
- A.a F picaridin.xlsx
- A.a Female  wax cover aperture.xlsx
- A.a Female control before wax.xlsx
- A.a M temperature.xlsx
- A.a. F -100 40C.xlsx
- A.a. F -100 RT.xlsx
- A.a. F Temperature.xlsx
- D.v M Temperature.xlsx
- D.v. F temperature .xlsx
- Perception Mechanism.xlsx
